# Supplementary material for: Integrated datasets on transformational leadership attributes and employee engagement: The moderating role of job satisfaction in the Fast Moving Consumer Goods (FMCG) industry
Source: Data Brief. 2018 Jul 4;19:2329–35. doi: 10.1016/j.dib.2018.06.032 (PMC6141153; doi:10.1016/j.dib.2018.06.032)
Supplement: Supplementary file 2 — Supplementary material [file mmc2.csv]

A1	A2	A3	A4	A5	II1	II2	II3	II4	II5	IM1	IM2	IM3	IM4	IM5	IC1	IC2	IC3	IC4	IC5	IS1	IS2	IS3	IS4	IS5	ES1	ES2	ES3	EE1	EE2	EE3	Idealised_Inf	Insp_Mot	Ind_Cons	Int_Stim	Transf_Leadership	Emp_Satisf	Emp_Engagem	Transformatnal_Lead
1	4	4	4	4	4	4	4	3	4	3	1	4	0	1	4	4	4	4	4	4	4	0	0	0	0	4	4	4	4	4	3.8	1.8	4	1.6	2.8	2.66666666666667	4
2	3	4	4	2	3	3	4	3	3	4	0	2	3	3	3	4	4	3	4	3		0	3	0	4	4	4	4	4	4	3.2	2.4	3.6	1.5	2.675	4	4
1	4	4	4	4	4	4	4	4	4	3	3	3	3	4	4	4	4	4	4	4	4	1	4	1	4	4	4	4	4	4	4	3.2	4	2.8	3.5	4	4
2	4	4	4	4	3	4	4	3	2	4	3	3	3	4	3	4	4	3	5	4	4	0	3	0	4	4	4	4	4	4	3.2	3.4	3.8	2.2	3.15	4	4
2	3	4	3	3	2	2	4	4	3	4	2	3	3	4	2	2	3	3	3	3	3	3	4	1	4	4	4	4	4	4	3	3.2	2.6	2.8	2.9	4	4
2	3	3	4	4	3	4	4	4	3	2	3	3	3	3	3	3	3	3	3	3	3	1	4	2	4	3	4	4	4	4	3.6	2.8	3	2.6	3	3.66666666666667	4
2	3	4	3	3	3	3	4	3	3	3	2	3	3	3	3	3	4	3	3	4	3	1	2	2	4	4	3	4	4	4	3.2	2.8	3.2	2.4	2.9	3.66666666666667	4
2	4	4	4	4	4	4	4	4	4	2	2	0	0	0	2	4	4	4	4	4	4	0	4	0	4	4	4	4	4	4	4	.8	3.6	2.4	2.7	4	4
1	3	4	3	4	4	4	4	4	3	3	3	0	2	3	4	4	4	3	2	4	2	4	2	2	3	3	3	4	4	4	3.8	2.2	3.4	2.8	3.05	3	4
1	3	3	1	3	3	2	2	1	1	2	1	1	2	2	2	3	3	3	3	3	2	1	1	1	2	3	3	3	3	3	1.8	1.6	2.8	1.6	1.95	2.66666666666667	3
1	4	4	4	4	4	4	4	4	4	3	2	0	2	2	4	4	4	4	4	4	4	0	4	0	4	4	4	4	4	4	4	1.8	4	2.4	3.05	4	4
2	2	4	3	3	3	3	4	4	3	2	2	2	2	2	2	4	4	3	3	2	2	0	1	1	3	4	4	4	4	3	3.4	2	3.2	1.2	2.45	3.66666666666667	3.66666666666667
2	4	4	3		3	3	4	2	3	1	0	0	1	1	2	4	2	3	3	3	2	0	2	0	3	2	3	3	4	4	3	.6	2.8	1.4	1.95	2.66666666666667	3.66666666666667
2	3	4	2	3	2	3	4	2	3	2	2	1	2	2	3	4	4	4	3	4	3	0	2	0	4	3	4	4	4	4	2.8	1.8	3.6	1.8	2.5	3.66666666666667	4
2	3	4	3	4	2	3	4	3	2	2	2	3	2	2	1	1	1	1	2	2	2	2	3	2	3	3	3	4	4	4	2.8	2.2	1.2	2.2	2.1	3	4
1	4	4	2	4	3	3	4	3	3	2	1	2	3	3	1	4	4	3	2	3	3	0	4	2	4	4	4	4	4	4	3.2	2.2	2.8	2.4	2.65	4	4
1	4	4	3	4	4	4	4	1	2	1	1	0	0	3	4	4	4	1	3	3	3	2	3	2	2	4	3	2	4	3	3	1	3.2	2.6	2.45	3	3
1	4	4	4	4	4	4	4	2	4	0	0	0	2	2	4	4	4	4	4	4	0	0	0	0	4	4	4	4	4	4	3.6	.8	4	.8	2.3	4	4
2	4	4	4	3	4	4	4	4	4	1	1	1	4	4	4	4	4	4	0	4	4	0	0	4	4	4	4	4	4	4	4	2.2	3.2	2.4	2.95	4	4
1	4	4	4	4	3	3	4	4	4	2	2	2	0	3	2	3	2	2	3	2	3	2	4	3	3	3	4	4	4	4	3.6	1.8	2.4	2.8	2.65	3.33333333333333	4
1	4	4	4	4	3	3	4	4	4	2	2	2	0	3	2	3	2	2	3	2	2	2	4	3	3	3	4	4	4	4	3.6	1.8	2.4	2.6	2.6	3.33333333333333	4
1		4	4	4	3	3	4	3	3	2	2	3	3	2	1	2	3	3	1	3	2	1	2	2	3	4	4	4	4	4	3.2	2.4	2	2	2.4	3.66666666666667	4
1	4	4	3	4	3	3	4	3	3	3	1	2	1	2	1	3	3	3	2	4	4	2	4	4	4	4	4	4	4	4	3.2	1.8	2.4	3.6	2.75	4	4
1	4	4	3	3	4	4	4	2	3	2	3	3	3	4	2	3	3	3	3	2	3	3	4	4	4	2	4	4	4	4	3.4	3	2.8	3.2	3.1	3.33333333333333	4
1	4	4	4	4	4	4	4	4	4	2	2	0	2	2	4	4	4	4	4	4	4	4	4	4	4	4	4	4	4	4	4	1.6	4	4	3.4	4	4
2	3	3	4	4	3	3	3	3	4	2	2	1	2	3	2	3	4	3	3	3		1	3	2	1	4	4	4	4	4	3.2	2	3	2.25	2.6125	3	4
2	3	4	2	4	3	4	4	3	4	2	3	2	2	2	0	4	4	4	4	4	3	2	4	4	3	4	4	4	4	4	3.6	2.2	3.2	3.4	3.1	3.66666666666667	4
2	3	4	3	4	3	4	4	3	3	2	0	0	3	4	0	4	4	4	4	1	3	4	3	4	4	4	4	4	4	4	3.4	1.8	3.2	3	2.85	4	4
2	4	4	4	4	3	4	4	4	4	3	2	2	3	4		4	4	4	4	4	4	0	0		3	4	4	4	4	4	3.8	2.8	4	2	3.15	3.66666666666667	4
2	4	4	4	4	4	4	3		4	1	0	0	2	0	3	3	3	2	3	4	4	4	4	4	3	4	4	4	4	4	3.75	.6	2.8	4	2.7875	3.66666666666667	4
2	3	4	3		1	1	3	3	3	3	0	0	3	2		0	3	3	3	2	4	4	3	2	2	3	2	4	4	4	2.2	1.6	2.25	3	2.2625	2.33333333333333	4
1	3	4	3	4	3	3	2	3	4	2	1	2	3	3	1	2	2	1	1	3	2	3	4	3	2	3	3	2	3	2	3	2.2	1.4	3	2.4	2.66666666666667	2.33333333333333
1	4	4	4	4	4	4	4	3	2	0	2	4	4	2	4	4	3	1	3	4	1	1	3	4	4	3	3	2	2	2	3.4	2.4	3	2.6	2.85	3.33333333333333	2
1	3	4	4	3	3	3	2	4	3	1	0	1	1	0	3	3	3	3	3	3	3	1	4	2	3	3	4	4	4	4	3	.6	3	2.6	2.3	3.33333333333333	4
1	4	4	4	2	4	4	3	4	1	4	4	0	4	2	1	4	4	4	4	4	1	4	1	4	4	4	4	4	4	4	3.2	2.8	3.4	2.8	3.05	4	4
1	3	4	3	4	4	4	4	4	3	1	0	4	2	3	3	3	3	3	3	3	3	2	4	4	4	4	4	4	4	4	3.8	2	3	3.2	3	4	4
1	4	4	3	2	4	4	4	3	2	3	3	3	4	3	3	4	3	4	4	3	3	3	4	2	4	4	4	4	4	4	3.4	3.2	3.6	3	3.3	4	4
1	4	4	4	4	3	4	3	3	2	4	3	0	0	4	2	4	4	4	3	4	3	4	0	3	3	4	4	4	4	3	3	2.2	3.4	2.8	2.85	3.66666666666667	3.66666666666667
1	4	4	3	1	0	4	4	3	2	4	3	1	1	4	4	3	4	4	4	4	3	4	4	1	3	3	4	4	4	4	2.6	2.6	3.8	3.2	3.05	3.33333333333333	4
1	3	3	3	2	1	3	4	4	3	3	3	4		3	4	3	4	3	3	4	4	3	3	4	4	4	3	2	3	3	3	3.25	3.4	3.6	3.3125	3.66666666666667	2.66666666666667
2	4	3	3	1	4	4	3	4	4	4	4	0	0	4	4	4	2	4	3	4	3	0	4	2	2	4	4	4	4	3	3.8	2.4	3.4	2.6	3.05	3.33333333333333	3.66666666666667
2	3	4	2	3	2	4	2	3	3	1	1	1	4	4	3	4	4	4	3	2	2	3	3	3	3	4	4	4	4	4	2.8	2.2	3.6	2.6	2.8	3.66666666666667	4
2	3	3	2	4	2	3	4	3	4	1	1	1	1	3	2	3	3	3	3	3	2	1	3	1	4	4	4	4	4	4	3.2	1.4	2.8	2	2.35	4	4
2	3	4	3	4	4	3	4	2	2	1	1	0	4	3	3	4		3	3	3	3	0	4	1		3	3	3	3	3	3	1.8	3.25	2.2	2.5625	3	3
1	2	3	1	4	4	2	4	4	2	1	0	1	3	3	2		3	3	2	4	4	2	4	4	2	1	1	1	1	1	3.2	1.6	2.5	3.6	2.725	1.33333333333333	1
4	4	4	3	4	3	4	4	3	4	1	2	3	1	2	1	4	4	2	1	2	1	0	3	2	4	3	3	3	2	3	3.6	1.8	2.4	1.6	2.35	3.33333333333333	2.66666666666667
1	4	4	4	4	3	4	4	4	1	4	1	0	1	3	4	4	4	2	2	4	3	2	0	4	1	4	4	4	4	4	3.2	1.8	3.2	2.6	2.7	3	4
1	4	4	2	4	2	2	4	1	4	3	2	1	1	4	3	4	4	3	1	4	2	1	4	1	3	4	4	4	4	4	2.6	2.2	3	2.4	2.55	3.66666666666667	4
1	3	4	4	4	2	4	4	2	4	1	0	0	0	3	3	4	4	3	3	4	4	0	2	0	4	4	4	4	4	4	3.2	.8	3.4	2	2.35	4	4
3	3	4	3	3	3	3	4	1	0	2	1	0	2	4	3	4	4	4	3	3	3	1	4	0	3	4	4	4	4	4	2.2	1.8	3.6	2.2	2.45	3.66666666666667	4
1	4	3	3	3	4	4	4	4	0	4	2	0	2	2	0	4	4	3	4	3	4	4	4	0	4	4	4	4	4	4	3.2	2	3	3	2.8	4	4
1	3	3	3	4	3	3	3	3	2	1	1	1	1	1	3	4		3	4	4	3	0	2	3	2	3	4	4	4	3	2.8	1	3.5	2.4	2.425	3	3.66666666666667
1	2	4	4	3	1	3	2	3	2	4	1	3	2	3	3	3	3	2	2	3	3	1	4	0	4	3	3	2	2	1	2.2	2.6	2.6	2.2	2.4	3.33333333333333	1.66666666666667
1	3	4	3	3	3	3	3	3	2	2	1	2	2	3	2	4	4	4	4	3	3	1	3	1	3	3	3	3	3	3	2.8	2	3.6	2.2	2.65	3	3
1	4	4	4	3	4	4	4	4	1	1	1	3	3	4	4	4	4	4	4	4	3	0	2	3	2	3	4	4	4	3	3.4	2.4	4	2.4	3.05	3	3.66666666666667
1	3	4	3	4	1	4	4	2	4		0	3	1	3	4	4	4	4	4	4	4	0	4	4	4	4	4	4	4	4	3	1.75	4	3.2	2.9875	4	4
1	4	4	4	3	4	4	4	3	4	1	1	0	4	4	4	4	4	1	4	4	1	0	4	1	4	4	4	4	4	3	3.8	2	3.4	2	2.8	4	3.66666666666667
1	4	3	4	4	4	4	3	4	2	4	3	2		4	3	3	3	2	2	2	2	1	2	1	2	1	2	2	2	2	3.4	3.25	2.6	1.6	2.7125	1.66666666666667	2
1	3	3	1	3	3	3	3	3	2	2	1	1	3	3	3	3	3	3	3	3	2	1	3	1		3	3	3	3	3	2.8	2	3	2	2.45	3	3
1	4	4	4	4		4	4	4	2	3	2	2	2	4	3	3	3	2	2	2	2	0	2	0	3	3	4	4	4	4	3.5	2.6	2.6	1.2	2.475	3.33333333333333	4
1	4	3	4	4	1	2	2	2	0	2	4	4	4	4	4	3	0	1	0	3	3	0	2	4	1	2	4	3	2	3	1.4	3.6	1.6	2.4	2.25	2.33333333333333	2.66666666666667
1	2	4	1	1	3	2	1	1	4	2	4	3	2	2	3	2	2	2	3	4	4	4	3	3	3	3	3	4	4	4	2.2	2.6	2.4	3.6	2.7	3	4
1	4	3	3	3	3	3	4	3	3	1	1	0	3	3	2	4	4	4	3	3	3	1	1	1	2	3	3	3	3	3	3.2	1.6	3.4	1.8	2.5	2.66666666666667	3
1	4	4	4	3	3	3	3	3	2	3	1	1	2	3	3	3	3	3	3	3	3	1	0	0	3	3	3	3	3	3	2.8	2	3	1.4	2.3	3	3
3	3	4	3	4	4	4	4	3	3	3	3	3	3	3	3	4	3	3	3	3	3	0	3	0	3	3	3	3	3	3	3.6	3	3.2	1.8	2.9	3	3
1	4	4	4	1	4	4	4	3	3	2	0	0	0	0	0	4	0	4	4	4	0	0	0	0	4	4	4	4	4	4	3.6	.4	2.4	.8	1.8	4	4
1	4	3	3	2	3	4	0	3	1	3	1	0	4	3	3	4	3	3	3	3	3	0	1	0	3	4	4	4	4	4	2.2	2.2	3.2	1.4	2.25	3.66666666666667	4
2	4	3	2	3	3	3	4	0	1	2	0	1	4	2	2	3	0	1	1	1	3	3	4	3	2	2	4	4	3	4	2.2	1.8	1.4	2.8	2.05	2.66666666666667	3.66666666666667
2	4	4	3	4	4	3	4	3	3	2	1	1	2	2	3	3	4	3	3	3	2	2	4	1	2	4	4	3	4	4	3.4	1.6	3.2	2.4	2.65	3.33333333333333	3.66666666666667
2	3	4	2	2	1	1	2	2	4	1	0	0	3	0	4	4	4	2	3	2	3	2	1	1	2	3	4	3	3	2	2	.8	3.4	1.8	2	3	2.66666666666667
2	4	4	3	4	3	3	4	3	4	2		4	3	3	4	4	4	4	4	4	4	0	4	0	4	4	4	4	4	4	3.4	3	4	2.4	3.2	4	4
2	4	4	4	4	1	3	3	3	1	2	2	1	1	0	4	4	4	4	4	4	4	2	4	4	3	4	4	3	4	4	2.2	1.2	4	3.6	2.75	3.66666666666667	3.66666666666667
2	4	3	3	3	3	4	3	3	3	3	2	2	2	0	3	3	2	3	3	3	2	2	3	2	2	3	3	3	3	3	3.2	1.8	2.8	2.4	2.55	2.66666666666667	3
2	4	4	3	4	3	4	3	4	3	2	1	1	4	3	3	4	4	4	3	4	3	0	3	1	3	4	4	4	4	4	3.4	2.2	3.6	2.2	2.85	3.66666666666667	4
1	3	4	4	4	4	3		3	4	2	1	0	2	2	2	4	4	4	3	4	3	0	4	2	3	4	4	4	4	3	3.5	1.4	3.4	2.6	2.725	3.66666666666667	3.66666666666667
1	3	4	4	4	4	4	3	4	4	4	4	4	4	4	4	4	4	4	4	4	4	4	4	4	3	4	4	4	4	3	3.8	4	4	4	3.95	3.66666666666667	3.66666666666667
1	3	4	4	4	4	4	4	4	3		2	2	2	3	4	4	4	4	4	3	3	0	1	3	4	4	4	4	4	4	3.8	2.25	4	2	3.0125	4	4
1	3	4	4	4	4	4	4	4	3	2	2	2	2	3	4	4	4	4	4	3	3	0	1	3	4	4	4	4	4	4	3.8	2.2	4	2	3	4	4
1	2	3	2	4	3	4	2	1	3	3	3	3	4	1	3	2	4	3	2	3	4	3	1	3	2	3	4	3	1	2	2.6	2.8	2.8	2.8	2.75	3	2
1	2	3	3	4	3	3	4	3	2	2	1	1	1	0	3	4	4	3	3	4	3	0	4	2	4	4	4	4	4	4	3	1	3.4	2.6	2.5	4	4
1	4	3	1	4	3	3	4	3	4	3	2	1	3	3	3	3	3	3	2	3	3	2	3	2	4	4	4	4	4	4	3.4	2.4	2.8	2.6	2.8	4	4
1	4	4	4	4	4	3	0	4	3	4	2	4	3	4	4	4	4	4	3	4	3	0	3	0	4	4	4	4	4	4	2.8	3.4	3.8	2	3	4	4
1	3	4	4	4	4	3	4	3	4	4	3	4	3	3	4	4	4	4	3	4	3	3	4	1	3	2	4	3	4	4	3.6	3.4	3.8	3	3.45	3	3.66666666666667
1	3	4	4		4	4	3		4	3	0	0	0	2	4	4	4	4	4	4	3	1	4	4	4	4	4	4	4	4	3.75	1	4	3.2	2.9875	4	4
1	4	4	3	4	3	3	3	3	3	4	3	3	3	3	2	3	3	2	2	1	1	0	4	4	4	4	4	4	4	4	3	3.2	2.4	2	2.65	4	4
1	4	4	3	4	2	3	3	3	3	2	2	1	3	4	4	4	3	4	4	4	1	0	0	0	4	4	4	4	4	4	2.8	2.4	3.8	1	2.5	4	4
1	4	3		4	4	4	3	4	3	4	4	4	3	3	4		3	4		4	3	4	2	2	3	4	3	4	3	3	3.6	3.6	3.66666666666667	3	3.46666666666667	3.33333333333333	3.33333333333333
1	4	4	3	3	3	4	3	3	3	1	0	0	3	3	2	2		2	2	2	2	2	2	3	3	3	3	3	3	3	3.2	1.4	2	2.2	2.2	3	3
2	3	4	3	4	3	0	1	4	3	4	0	0	4	4	3	4	4	4	4	4	1	0	4	0	3	4	4	3	4	3	2.2	2.4	3.8	1.8	2.55	3.66666666666667	3.33333333333333
1	4	4	3	4	3	4	3	2	2	4	2	2	4	4	3	4	4	4	4	4	3	2	4	2	2	4	4	3	3	4	2.8	3.2	3.8	3	3.2	3.33333333333333	3.33333333333333
1	4	4	4	4	3	3	4	4	4	3	2	2	4	4	3	4	4	4	4	4	3	1	3	0	3	4	4	4	4	4	3.6	3	3.8	2.2	3.15	3.66666666666667	4
4	4	4	3	3	3	3	4	3	4	2	0	3	0	0	3	3	3	3	3	3	2	0	0	3	3	3	4	4	4	4	3.4	1	3	1.6	2.25	3.33333333333333	4
1	4	3	3	4	4	3	3	3	2	3	2	2	4	3	0	1	3	2	1	2	3	2	4	2	2	2	4	3	4	3	3	2.8	1.4	2.6	2.45	2.66666666666667	3.33333333333333
1	4	4	3	3	3	3	3	3	3	2	0	1	2	3	3	3	3	3	3	4	2	0	3	0	1	3	4	4	4	4	3	1.6	3	1.8	2.35	2.66666666666667	4
1	4	4	3	3	3	3	3	3	3	1	2		1	2	3	3	3	3	3	3	3	1	3	1	4	4	4	3	3	3	3	1.5	3	2.2	2.425	4	3
1	4	3	3	4	2	2	1	1		0	0		2	2	3	4	4	2	2	2	0	3	3	3	2		3	4	4	4	1.5	1	3	2.2	1.925	2.5	4
1	4	4	3		4	3	3	3	3	3	2	3	3	2	3	4	4	3	3	3	3	1	4	2	3	4	3	4	4	3	3.2	2.6	3.4	2.6	2.95	3.33333333333333	3.66666666666667
1	4	4	3	4	2	3	3	4	2	3	2	3	2	1	3	4	4	3	3	4	3	0	2	0	1	4	4	4	4	4	2.8	2.2	3.4	1.8	2.55	3	4
2	4	3	2	4	3	2	4	2	2	3	2	2	2	2	2	4	4	3	2	3	2	0	3	1	3	2	3	3	3	3	2.6	2.2	3	1.8	2.4	2.66666666666667	3
3	4	4	3	3	3	3	4	2	2	2	1	1	1	1	0	4	4	2	2	1	1	0	1	1	1	3	3	3	3	3	2.8	1.2	2.4	.8	1.8	2.33333333333333	3
2		4	3	3	3	3	2	4	0	1		0	1	2	3	4	3	3	3	3	2	2	3	2	4	3	3	4	3	3	2.4	1	3.2	2.4	2.25	3.33333333333333	3.33333333333333
2	4	4	4	4	2	4	4	4	2	4	2	3	3	4	3	4	4	3	2		3	0	1	3	4	4	4	4	3	3	3.2	3.2	3.2	1.75	2.8375	4	3.33333333333333
2	3	4	3		3	4	4	3	4	1	2	1	1	3	1	1	3	1	1	2	3	3	4	3	1	2	1	2	3	1	3.6	1.6	1.4	3	2.4	1.33333333333333	2
2	2	2	3	2		2	3	2	3	3	2	4	3	2			2	2	4		3	4		2	4	4	3	2	4	3	2.5	2.8	2.66666666666667	3	2.74166666666667	3.66666666666667	3
2	3	2	4	2	1	4	2	4	1	0	2	3	1	3	4	4	4	4	4	3	3	4	3	4	4	3	4	3	4	3	2.4	1.8	4	3.4	2.9	3.66666666666667	3.33333333333333
1	3	4	4	3	3	3	4	4	3	3	1	3	2	3	3	2	3	2	1	3	3	1	2	2	1	1	2	3	2	3	3.4	2.4	2.2	2.2	2.55	1.33333333333333	2.66666666666667
1	4	4	4	4	3	3	3	3	3	2	2	1	1	1	2	4	3	2	2	2	2	1	2	2	3	3	4	3	4	4	3	1.4	2.6	1.8	2.2	3.33333333333333	3.66666666666667
1	4	4	4	4	4	4	4	4	2	2	2	0	0	0	4	3	4	2	2	4	1	0	0	4	4	4	4	4	4	4	3.6	.8	3	1.8	2.3	4	4
1	4	4	4	3	4	4	4	4	3	3	3	3	3	3	1	2	2	3	0	1	2	2	4	4	4	1	4	4	3	3	3.8	3	1.6	2.6	2.75	3	3.33333333333333
1	4	4	4	4	4	4	4	4	4	2	1	0	2	4	3	4	4	4	4	4	4	4	4	3	4	4	4	4	4	4	4	1.8	3.8	3.8	3.35	4	4
1	4	3	3	3	3	3	3	3	3	4	4	4	4	3	2	2	2	3	3	3	4	4	4	4	2	1	3	3	3	1	3	3.8	2.4	3.8	3.25	2	2.33333333333333
1	3	4	4	4	2	4	3	4	4	2	2	2	2	3	3	3	2	1	1	1	1	3		3	3	3	4				3.4	2.2	2	2	2.4	3.33333333333333
1	4	4	3	4	3	3	3	4	3	2	2	2	1	1	4	3	3	0	1	1	1	1	4	2	4	4	4	4	4	4	3.2	1.6	2.2	1.8	2.2	4	4
1	3	4	2	4	4	2	4	4	2	2	2	1	2	2	2	2	1	2	2	2	3	2	3	3	3	3	3	2	3	3	3.2	1.8	1.8	2.6	2.35	3	2.66666666666667
1	2	3	3	0	0	1	0		1	2	0	0	1	1	2	2	2	2	1	3	2	1	4	0	4	3	4	4	3	3	.5	.8	1.8	2	1.275	3.66666666666667	3.33333333333333
1	4	4	4	4	4	4	4	4	4	3	3	3	4	3	2	4	4	3	2	4	2	0	4		4	3	4	4	4	4	4	3.2	3	2.5	3.175	3.66666666666667	4
1	4	4	4	3	4	4	3	3	2	3	3	3	4	4	2	2	1	1	3	3	3	2	4	2	3	4	4	4	4	4	3.2	3.4	1.8	2.8	2.8	3.66666666666667	4
1	4	4	4	4	2	4	4	4	0	4	2	0	2	4	4	4	4	2	1	4	4	4	4	4	4	4	4	4	4	4	2.8	2.4	3	4	3.05	4	4
1	2	4	4	2	1	4	4	4	0	2	2	1	2	4	1	2	0	0	0	0	1	2	4	4	4	2	4	4	4	3	2.6	2.2	.6	2.2	1.9	3.33333333333333	3.66666666666667
1	3	4	2	2	4	4	4	4	4	2	2	0	2	4	1	1	1	0	0	0	0	1	1	1	1	1	1	1	1	1	4	2	.6	.6	1.8	1	1
1	3	2	4	3	3	3	4	2	0	2	2	0	0	2	1	2	1	1	2	1	1	2	2	1	4	2	3	2	4	4	2.4	1.2	1.4	1.4	1.6	3	3.33333333333333
1	2	3	3	2	4	4	2	1	2	4	0	0	1	2	3	4	4	3	4	3	1	0	3	2	4	4	4	4	4	4	2.6	1.4	3.6	1.8	2.35	4	4
1	4	3		4	2	4	3	3	3	1	4	3	3	3	3	4	4	3	2		4	0	3		4	4	4	4	4	4	3	2.8	3.2	2.33333333333333	2.83333333333333	4	4
1	4	4	2	3	4	4	4	4	4	4	4	3	3	4	4	3	2	2	0	4	4	0	3	3	4	4	4	4	3	3	4	3.6	2.2	2.8	3.15	4	3.33333333333333
1	4	4		3	3	4	4		2	4	4	2	2	1	2	3	4			3	3	4	4	3	4	4	4	4	4	4	3.25	2.6	3	3.4	3.0625	4	4
1	4	4	4	3	4	4	3	4	4	4	3	2	4	4	4	4	4	4	3	4	4	0	4	3	4	4	4	4	4	4	3.8	3.4	3.8	3	3.5	4	4
2	4	4	4	4	2	4	4	4	3	4	2	4	4	4	1	4	4	4	1	4	4	2	2	4	4	4	4	4	4	3	3.4	3.6	2.8	3.2	3.25	4	3.66666666666667
2	4	4	4	4	4	4			0	4	4	4	3	4	3	4	4	3	3	4	4	0	0	0	4	4	4	4	4	4	2.66666666666667	3.8	3.4	1.6	2.86666666666667	4	4
4	4	4	4	3	2	3	3	2	2	1	1	2	3	3	2	4	4	3	3	2	1	0	2	0	4	4	4	2	2	3	2.4	2	3.2	1	2.15	4	2.33333333333333
2	4	4	4	4	2	4	4	4	4	4	4	0	1	2	2	4	2	2	2	4	4	0	0	4	4	4	4	4			3.6	2.2	2.4	2.4	2.65	4	4
2	4	4	4	4	2	4		4	4	4	2	0	1	2		4	3	4	2	4	0	0	0	0	4	4	4	1	4	4	3.5	1.8	3.25	.8	2.3375	4	3
2	4	4	4	2	3	3	3	3	0	4	3	0	0	3	4	4	4	3	3	4	3	0	4	0	4	4	4	3	4	3	2.4	2	3.6	2.2	2.55	4	3.33333333333333
2	1	4	4	4	1	1	2	4	2	1	2	1	4	4	4	4	2	2	3	2	3	2	1	0	3	3	2	1	1	2	2	2.4	3	1.6	2.25	2.66666666666667	1.33333333333333
2	4	4	4	3	3	4	3	4	4	2	0	1	4	4	3	4	4	4	4	4	4	0	4	1	4	4	4	4	4	4	3.6	2.2	3.8	2.6	3.05	4	4
2	4	4	3	4	3	4	4	4	4	3	1	0	3	4	3	4		3	4	4	3	0	0	2	4	4	4	4	4	4	3.8	2.2	3.5	1.8	2.825	4	4
2	4	4	4	3	3	4		4	0	3	4	2		4	4	4	4	4	4	4	4	0	0	4	4	4	4	4	4	4	2.75	3.25	4	2.4	3.1	4	4
2	4	4	4	4	3	4	4	4	3	2	1	0	1	2	3	4	4	3	3	3	2	2	4	2	4	3	4	4	3	4	3.6	1.2	3.4	2.6	2.7	3.66666666666667	3.66666666666667
2	4	4	4	3	2	3	3	3	2	3	2	4	4	4	4	4	4	4	3	4	3	4	4	4	4	4	4	4	4	4	2.6	3.4	3.8	3.8	3.4	4	4
2	4	4	3	4	3	4	4	4	3	3	0	0	3	3	4	4	4	3	3	4	1	1	1	1	4	4	4	4	4	3	3.6	1.8	3.6	1.6	2.65	4	3.66666666666667
2	3	2	4	3	3	4	3	4	4	1	2	2	1	1	1	2	3	2	1	1	1	1	4	2	1	2	2	3	3	3	3.6	1.4	1.8	1.8	2.15	1.66666666666667	3
2	4	4	4	4	2	4		2	4	3	1	1	1	2	3	4	4	4	3	4	3	0	4	3	4	4	3	3	3	4	3	1.6	3.6	2.8	2.75	3.66666666666667	3.33333333333333
1	3	4	2	4	3	4	2	1		0	1	0	0	1	3	4	4	0	3	4	0	0	0	4	4	3	3	4	4	4	2.5	.4	2.8	1.6	1.825	3.33333333333333	4
4	4	4	4	4	3	4	1	4	4			1	2	2	4	4	4	4	3	4	4	4	4	4	4	4	4	4	4	4	3.2	1.66666666666667	3.8	4	3.16666666666667	4	4
1	4	4	4	4	4	4	4	4	2	2	2	1	2	2	1	1	1	1	4	4	4	1	4	4	4	4	4	4	4	4	3.6	1.8	1.6	3.4	2.6	4	4
1	3	4	4	4	3	4	4	4	4	4	3	0	3	3	4	4	4	4	4	4	0	0	0	0	4	4	4	4	4	4	3.8	2.6	4	.8	2.8	4	4
1	4	2	1	2	4	4	4	4	4	3	3	3	1	2	4	4	4	4	4	4	4	3	4	4	3	4	4	4	4	4	4	2.4	4	3.8	3.55	3.66666666666667	4
1	4	4	4	3	1	4	4	3	0	2	1	1	2	3	3	4	4	3	3	4	2	0	3	1	4	4	4	4	4	4	2.4	1.8	3.4	2	2.4	4	4
1	4	4	4	3	3	4	4	4	3	1	0	0	2	2	4	4	3	3	4	3	1	0	4	1	4	4	4	4	4	4	3.6	1	3.6	1.8	2.5	4	4
1	4	4	4	4	3	3	3	3	3	2	1	2		3	2	4	4	4	3		3	0	1	0	3	4	4	4	4	4	3	2	3.4	1	2.35	3.66666666666667	4
1	3	4	4	3	4	3	4	4	3	3	3	3	3	3	4	3	3	3	2	2	3	3	4	4	2	3	4	2	4	4	3.6	3	3	3.2	3.2	3	3.33333333333333
1	4	4	4	4	4	4	4	4	4	0	0	0	0	2	4	4	4	4	3	4	3	0	3	4	4	4	4	4	4	4	4	.4	3.8	2.8	2.75	4	4
2	4	3	4		3	4	3	3	2	3	2	1	3	2	2	4	3		2	3	2	2	0	2	0	3	3	1	3	1	3	2.2	2.75	1.8	2.4375	2	1.66666666666667
3	3	4	4	2	1	4	1	3	1	2	1	1	0	1	2	4	3	2	1	4	2	1	4	2	3	4	4	4	3	4	2	1	2.4	2.6	2	3.66666666666667	3.66666666666667
2	4	4	4	3	3	4	4	4	3	2	1	2	2	3	3	3	3	4	3	3	3	0	3	3	4	4	4	4	4	4	3.6	2	3.2	2.4	2.8	4	4
2	3	3	3		2	4	4	3	2	3	2	2	2	2	3	3	3	3	2	2	1	1	3	2	4	4	4	4	3	3	3	2.2	2.8	1.8	2.45	4	3.33333333333333
2	3	4	4	3	2	3	4	2	2	1	1	0	3	2	2	4	4	4	3	4	4	0	4	0	4	4	4	4	4	4	2.6	1.4	3.4	2.4	2.45	4	4
2	4	4	4	4	3	2	4	3	1	3	0	0	0	3	3	4	4	4	2	3	3	0	2	1	3	3	4	4	4	4	2.6	1.2	3.4	1.8	2.25	3.33333333333333	4
2	4	4	4	3	4	4	4	4	4	3	1	2	2	3		4	4	4	3	3	3	3	4	3	4	4	4	4	4	4	4	2.2	3.75	3.2	3.2875	4	4
2	4	4	4	3	2	2	2	0	0	4	2	0	2	2	2	3	2	3	3	3	3	2	1	3	4	4	2	3	3	3	1.2	2	2.6	2.4	2.05	3.33333333333333	3
2	4	4	4	4	4	4	4	4	3	0	0	4		4	4	4	4	4	4	3	0	0	0	0	4	4	4	4	4	4	3.8	2	4	.6	2.6	4	4
1	4	4	4	3	3	4	4	2	3	3	1	1	2	2	1	4	3	3	1	1	3	1	3	3	3	3	3	3	3	3	3.2	1.8	2.4	2.2	2.4	3	3
1	3	4	3	4	1	3	3	3	4	1	2	1	1	1	3	4	4	3	2	2	2	1	3	1	2	3	2	3	2	3	2.8	1.2	3.2	1.8	2.25	2.33333333333333	2.66666666666667
1	4	4	4	3	3	4	4	4	3	3	2	3	2	1	4	4	4	3	2	4	1	0	3	2	1	4	4	4	4	4	3.6	2.2	3.4	2	2.8	3	4
1	4	4	3	2	4	4	4	4	4	3	1	3	2	2	3	3	2		0	0	3	3		0	0	4	4	3	3	3	4	2.2	2	1.5	2.425	2.66666666666667	3
1	1	3	4	3	3	2	4	1	0	3	2	0	1	3	2	4	2	4	4	4	4	4	4	4	4	4	4	4	4	4	2	1.8	3.2	4	2.75	4	4
1	4	4	4	3	3	4	4	4	3	2	1	1	9	1	2	4	4	4	4	4	2	4	3	1	3	4	4	3	4	4	3.6	2.8	3.6	2.8	3.2	3.66666666666667	3.66666666666667
1	3	4	4	3	3	4	4	4	3	2	1	1	2	3	2	2	3	2	2	2	1	2	3	3	3	2	2	2	2	2	3.6	1.8	2.2	2.2	2.45	2.33333333333333	2
1	2	4	3	3	1	2	3	2	3	1	0	0	2	2	2	2	2	2	1	3	3	2	4	3	4	4	3	3	3	3	2.2	1	1.8	3	2	3.66666666666667	3
1		4	3	2	1	3	2	2	1	1	2	0	2	2	4	4	4	3	2	4		0	2	1	3		3	3	3	2	1.8	1.4	3.4	1.75	2.0875	3	2.66666666666667
1	2	3	3	3	3	2	3	2	2	1	1	0	1	0	3	3	3	3	3	3	3	1	3	1	3	4	4	4	4	4	2.4	.6	3	2.2	2.05	3.66666666666667	4
1	2	4	4	4	1	4	4	3	3	3	3	3	3	3	4	4	4	4	4	3	0	3	4	3	4	3	4	4	4	4	3	3	4	2.6	3.15	3.66666666666667	4
2	3	4	4	4	2	4	4	4	3	2	2	2	2	2	2	2	2	3	2	2	3	2	3	4	4	4	4	4	4	4	3.4	2	2.2	2.8	2.6	4	4
2	3	4	4	3	0	2	4	2	3	2	1	0	2	2	2	4	3	3	3	3	0	0	0	0	4	4	4	4	4	4	2.2	1.4	3	.6	1.8	4	4
2	3	4	4	3	0	4	4	3	1	3	1	1	3	3	3	3	2	3	1	2	2	3	3	3	3	3	4	3	3	3	2.4	2.2	2.4	2.6	2.4	3.33333333333333	3
2	2	4	4	4	3	4	4	4	3	3	3	2	3	3	0	3	2	3	3	3	4	4	4	4	4	4	4	4	4	4	3.6	2.8	2.2	3.8	3.1	4	4
2	4	4	4	4	0	4	4	4	0	4	0	4	4	2	3	3	3	3	3	3	3	1	1	1	4	4	4	4	4	4	2.4	2.8	3	1.8	2.5	4	4
2	3	4	3	3	2	3	4	3	3		0	1	1	2	3	3	3	4	3	3	3	0	3	0	3	4	4	4	4	4	3	1	3.2	1.8	2.25	3.66666666666667	4
1	4	4	4	0	3	4	4	4	3	4	4	4	4	4	4	4	4	3	4	4	2	0	3	0	4	3	4	4	4	4	3.6	4	3.8	1.8	3.3	3.66666666666667	4
1	4	4	4	0		4	4	4	4	4	4	4	4	4	4	4	4	4	4	4		0	3	0	4	4	4	4	4	4	4	4	4	1.75	3.4375	4	4
1	4	4	3	2		4	4	4	4	3	4	4	4	4	4	4	4	4	4	4		0	4	0	4	4	4	4	4	4	4	3.8	4	2	3.45	4	4
1	3	4	4	3	2	3	3	3	3	2	0		1	2	3	4	4	4	4	4	4	0	2	0	3	4	4	4	4	4	2.8	1.25	3.8	2	2.4625	3.66666666666667	4
1	3	4	3	3	1	3	4	3	2	2	2	1	1	2	2	2	2	2	2	2	2	2	2	2	3	3	3	3	3	3	2.6	1.6	2	2	2.05	3	3
1	3	2	3	3	0	3	3		3	0	2	1	4	4	4	4	3	3	3	3	1	0	1	1	3	4	4	4	3	3	2.25	2.2	3.4	1.2	2.2625	3.66666666666667	3.33333333333333
1	3	4	4	4	4	4	4	3		2	1		1	2	4	4	4	1	3	4	2	0	2	0	4	4	4	4	4	4	3.75	1.5	3.2	1.6	2.5125	4	4
1	3	4	3	3	2	3	3	2	2	2	2	2	2	3	3	3	3	3	3	3	2	1	3	1	3	3	3	3	3	3	2.4	2.2	3	2	2.4	3	3
2	4	4	4	4	2	4	4	3	2	1	2		1	1	3	4	4	4	4	4	4	0	0	0	3	3	3	3	3	3	3	1.25	3.8	1.6	2.4125	3	3
2	4	4	4	4	2	4	4	2	3	3	2	3	2	4	1	0	0	1	1	0	1	0	3		2	0	2	0	4	3	3	2.8	.6	1	1.85	1.33333333333333	2.33333333333333
2	4	4	3	2	3	4	4	3	3	1	1	1	2	2	2	3	3	3	3	3	2	2	2	1	4	4	4	4	4	4	3.4	1.4	2.8	2	2.4	4	4
2	4	4	4	4	3	3	4	3	4	3	2	0	4	4	0	2	2	2	4	4	4	4	4	4	4	4	4	4	4	4	3.4	2.6	2	4	3	4	4
3	3	3	4	4	4	4	4	4	1	2	2	1	2	3	4	4	4	4	4	4	3	4	4	4	4	4	4	4	4	4	3.4	2	4	3.8	3.3	4	4
2	0	4	4	4	2	4	4	4	2	0	0	0	0	2	4	4	4	4	4	4	4	0	4	0	4	4	4	4	4	4	3.2	.4	4	2.4	2.5	4	4
2	3	4	4	3	3	3	4	4	3	1	1	2	1	0	2	2	2	2	1	2	1	2	3	2	2	2	2	1	3	2	3.4	1	1.8	2	2.05	2	2
2	3	4	4	3	3	3	4	1	1	1	1	0	1	2	3	4	4	3	2	3	4	0	2	2	4	4	3	4	3	3	2.4	1	3.2	2.2	2.2	3.66666666666667	3.33333333333333
1	3	3	3	2	3	3	1	2	3	1	2	0	2	3	4	4	4	3	4	4	3	0	3	2	4	3	4	4	3	4	2.4	1.6	3.8	2.4	2.55	3.66666666666667	3.66666666666667
1	4	4	4	4	3	4	4	4	2	2	3	3	2	3	4	4	4	3	3	4	3	0	3	0	3	4	4	3	3	3	3.4	2.6	3.6	2	2.9	3.66666666666667	3
1	3	4	4	4	2	3	4	3	4	4	0	4	0	0	3	0	1	1	3	1	3	4	4	4	4	0	4	4	4	4	3.2	1.6	1.6	3.2	2.4	2.66666666666667	4
1	4	4	4	4	3	4		4	4	3	2	1	0	3	4	4	4	3	3	3	3	1	1		4	4	4	4	4	3	3.75	1.8	3.6	2	2.7875	4	3.66666666666667
1	4	4	4	3	4	4	4	4	4	3	1	2	2	3		4	4	4	3	3	3	3	4	3	4	4	4	4	4	4	4	2.2	3.75	3.2	3.2875	4	4
1		4	3	2		1	3	2	2	1	2	0	2	2	4	4	4	3	2	4		0	2	1	3		3	3	3	2	2	1.4	3.4	1.75	2.1375	3	2.66666666666667
1	4	4	3	2		4	4	4	4	3	4	4	4	4	4	4	4	4	4	4		0	4	0	4	4	4	4	4	4	4	3.8	4	2	3.45	4	4
2	0	4	4	4	2	4	4	4	2	0	0	0	0	2	4	4	4	4	4	4	4	0	4	0	4	4	4	4	4	4	3.2	.4	4	2.4	2.5	4	4
2	3	4	4	4	4	4	4	4	4	1	2	0	3	3	3	4	4	0	0	4	3	0	3	4	1	4	4	4	4	4	4	1.8	2.2	2.8	2.7	3	4
4	4	4	4	4	4	4	4	4	0	3	2	0	1	1	2	4	4	4	1	4	4	0	4	0	4	4	4	4	4	4	3.2	1.4	3	2.4	2.5	4	4
2	4	4	4	3	3	4	3	4	3	3	0	0	0	4	3	4	4	3	1	3	3	2	3	0	4	4	4	4	4	4	3.4	1.4	3	2.2	2.5	4	4
2	4	4	4	3	1	4	4	3	3	0	2	2	2	2	2	4	4	3	3	4	4	1	2	2	4	4	4	4	3	4	3	1.6	3.2	2.6	2.6	4	3.66666666666667
2	4	4	4	4	3	3	4	3	0	3	1	1	2	2	2	4	4	3	2	4	3	0	3	1	3	3	3	4	4	4	2.6	1.8	3	2.2	2.4	3	4
2	4	4	4	4	4	4	0	4	4	3		3	3	2	3	4	4	4	3	4	4	1	4	0	4	4	4	4	4	4	3.2	2.75	3.6	2.6	3.0375	4	4
1	4	4	4	4	2	3	4	2	3	4	2	2	2	2	2	4	3	2	2	3	1	0	3	1	3	3	4	4	4	4	2.8	2.4	2.6	1.6	2.35	3.33333333333333	4
1	3	4	4	4	2	4	4	3	3	3	3	3	2	3	3	4	4	3	3	3	3	0	2	1	4	3	4	4	3	4	3.2	2.8	3.4	1.8	2.8	3.66666666666667	3.66666666666667
2	3	4	4	4	3	4	3	3	3	2	3	2	3	3	4	4	4	4	4	3	4	0	0	0	3	4	4	4	4	4	3.2	2.6	4	1.4	2.8	3.66666666666667	4
1	4	3	2	3	3	4	4	4	0	2	2	0	0	1	4	4	4	4	3	3	4	2	4	3	1	3	4	4	4	4	3	1	3.8	3.2	2.75	2.66666666666667	4
1	3	4	4	3	4	4	4	4	4	4	4	4	4	4	4	4	4	4	4	4	4	4	4	4	4	4	4	4	3	4	4	4	4	4	4	4	3.66666666666667
1	3	4	4	4	4	4	4	1	4	2	3	0	0	3	2		4	2	4	4	4	1	4	3	4	4	4	4	4	4	3.4	1.6	3	3.2	2.8	4	4
1	4	4	4	4	3	4	4	1	2	4	2	2	3	4	4	4	4	3	3	4	4		4	4	4	4	4	4	4	4	2.8	3	3.6	4	3.35	4	4
1	4	4	2	1	1	4	4	4	4	0	4	4	3	3	0	4	4	4	4	4	4	1	4	2	4	4	4	4	4	4	3.4	2.8	3.2	3	3.1	4	4
1	4	4	4	4	2	4	4	4	4	4	3	2	2	2	4	4	4	4	4	4		0	4	3	4	4	4	4	4	4	3.6	2.6	4	2.75	3.2375	4	4
1	4	4	4	2	1	4	4	4	2	2	3	2	4	4	3	4	4	4	2	4	4	0	2	3	3	4	4	4	4	4	3	3	3.4	2.6	3	3.66666666666667	4
1	2	3	2	2	2	3	4	4	4	2		4	4	2		3		4	2	3	2	1	3	3	4	4	4	3	3	4	3.4	3	3	2.4	2.95	4	3.33333333333333
4	1	3	3	2	0	2	2	3	3	3	3	2	3	2	1		1	2	1	1	2	1	4	3	3	4	4	4	4	4	2	2.6	1.25	2.2	2.0125	3.66666666666667	4
1	4	4	4	3	3	4	3	2	4	2	3	2	2	2	3	4	4	4	3	4	4	3	4	4	3	4	4	4	4	4	3.2	2.2	3.6	3.8	3.2	3.66666666666667	4
2	4	4	4	4	2	4	4	4	2	4	4	3	3	2	4	4	4	4	4	4	4	0	4	1	4	4	4	4	4	4	3.2	3.2	4	2.6	3.25	4	4
2	1	4	4	3	1	4	3	4	4	3	3	1	3	2	3	4	4	4	3	4	3	2	4	4	4	4	4	4	4	4	3.2	2.4	3.6	3.4	3.15	4	4
2	3	3	4	4	4	4	4	4	4	3	3	0	3	3	3	4	4	3	2	3	3	0	2	1	4	4	3	2	4	4	4	2.4	3.2	1.8	2.85	3.66666666666667	3.33333333333333
2	4	4	3	2	4	4	2	2	4	4	4	3	4	2		4	2		2		2		4	2		2	2	4	4	4	3.2	3.4	2.66666666666667	2.66666666666667	2.98333333333333	2	4
2	4	4	4	3	2	4	4	3	1	4	3	3	1	4	2	4	4	4	4	4	4	0	4	0	4	4	4	4	4	4	2.8	3	3.6	2.4	2.95	4	4
2	4	4	4	4	1	4	4	3		1	0	0	2	4	3	4	4	3	3	3	3	2	4	1	4	4	4	4	4	4	3	1.4	3.4	2.6	2.6	4	4
2	3	4	4	3	4	4	4	3	3	3	3	1	3	4	3	4	4	4	4	4		1		0	4	4	4	4	4	4	3.6	2.8	3.8	1.66666666666667	2.96666666666667	4	4
2	3	3	4	4	3	4	4	4	2	2	2	2	2	3	3	3	3	3	3	3	2	0	2	0		3	3	3	3	3	3.4	2.2	3	1.4	2.5	3	3
1	4	4	4	4	4	4	4	4	4	1	1	0	1	1	3	4	4	4	4	4	3	0	3	0	4	4	4	4	4	4	4	.8	3.8	2	2.65	4	4
1	4	4	4	3	2	4	2	3	2	4	4	2	2	2	2	2	3	3	2	2	3	3	3	3	4	3	3	3	3	3	2.6	2.8	2.4	2.8	2.65	3.33333333333333	3
1	4	4	3	3	4	4	4	3	4	4	4	3	3	3	4	4	4	4	4	4	0	0	0	2	3	3	4	4	4	4	3.8	3.4	4	1.2	3.1	3.33333333333333	4
4	4	4	4	4	4	4	4	4	3	3	3	3	4	4	4	4	4	4	4	4	4	0	0	0	4	4	4	4	4	4	3.8	3.4	4	1.6	3.2	4	4
1	3	4	4	4	3	4	3	3	3	1	1	0	3	4	2	4	4	3	2	2	2	1	1	2	4	4	4	4	3	3	3.2	1.8	3	1.6	2.4	4	3.33333333333333
1	1	3	4	3	2	2	3	3	3	1	1	2	3	3	3	4	4	2	3	3	3	0	2	0	3	3	3	4	3	3	2.6	2	3.2	1.6	2.35	3	3.33333333333333
1	3	4	4	4	3	3	4	3	3	3	2	2	2	3	3	4	4	4	4	4	3	0	3	1	4	4	4	4	4	4	3.2	2.4	3.8	2.2	2.9	4	4
1	3	4	1	3	1	3	2	4	3	2	1	1	1	1	3	3	3	4	4	3	3	0	0	0	0	3	3	2	2	3	2.6	1.2	3.4	1.2	2.1	2	2.33333333333333
1	3	4	4	1	1	4	4	4	0	2	2	2	4	2	3	4	4	4	4	4	4	1	2	4	4	4	4	4	4	4	2.6	2.4	3.8	3	2.95	4	4
1	4	4	4	4	1	3	3	1	4	3	1	1	4	4	3	4	4	4	3	2	4	0	1	0	1	2	2	4	1	4	2.4	2.6	3.6	1.4	2.5	1.66666666666667	3
1	4	4	3	4	3	4	3	3	4	2	2	1	3	3	4	4	4	3	3	3	2	0	0	0	3	3	3	3	3	3	3.4	2.2	3.6	1	2.55	3	3
2	4	3		4	4	3	4	3		2	2	1	3	1	4	4	4	2	3	3	2	0	4	0	4	3	4	4	4	4	3.5	1.8	3.4	1.8	2.625	3.66666666666667	4
2	3	4	4	4	4	4	3	4	4	2	2	1	2	2	2	2	2	1	1	4	2	4	0	3	4	4		4	4	4	3.8	1.8	1.6	2.6	2.45	4	4
2	3	4	2	2	2	4	3		2	4	2	2	3	2	0	3	3	2	2	4	4	2	4	1	4	4	4	4	4	4	2.75	2.6	2	3	2.5875	4	4
2	3	4	4	4	4	4	4	3	3	3	1		2	1	2	3	3	2	3	2	2	4	3	4	4	4	3	2	2	2	3.6	1.75	2.6	3	2.7375	3.66666666666667	2
1	4	4	4	4	4	4	4	4	4	4	4	4	2	4	0	1	0	0	0	0	4	4	4	4	0	0	0	1	0	0	4	3.6	.2	3.2	2.75	0	.333333333333333
1		4	4	4	4	4	4	4	3	3	2	0	2	4	2	3	3	2	3	2	2	1	2	2	2	2	3	2	2	2	3.8	2.2	2.6	1.8	2.6	2.33333333333333	2
1	4	4	4	4	4	4	4	4		4	1	0	0	0	4	4	4	4	4	4	4	4	4	4	4	4	4	4	4	4	4	1	4	4	3.25	4	4
3	3	4	2	2	1	3	3	2	4	1	1	1	3		2	3	3	3	1	1	2	2	3	3	3	3	3	3	3	3	2.6	1.5	2.4	2.2	2.175	3	3
1		1	2		2		2	1	3	4	4	3	3	2	4	3	4	3	2	4	3	4	3	3	3	4	3	4	3	4	2	3.2	3.2	3.4	2.95	3.33333333333333	3.66666666666667
1	3	3	3	4	2	3	2	3	3	4	3	3	3	2	3	4	1	2	1	3	2	3	3	4	3	3	3	3	4	3	2.6	3	2.2	3	2.7	3	3.33333333333333
1	4	4	4	3	3	4	4	3	4	3	3	3	2	3	4	3	4	3	3	4	3	3	3	3	4	4	4	4	4	4	3.6	2.8	3.4	3.2	3.25	4	4
2		3	3	4	2	3	3	4	3	2	1	1	2	3	2	3	3		3	4	3	3	4	3	2	2	4	4	3	3	3	1.8	2.75	3.4	2.7375	2.66666666666667	3.33333333333333
2	4	3	4	3	4	4	4	3	4	3	0	1	2	2	3	3	3	3	2	3	3	2	1	0	0	4	4	4	4	4	3.8	1.6	2.8	1.8	2.5	2.66666666666667	4
4	4	4	4	4	3	4	4	4	4		4	3	4	4	3	3	2	4	4	3	3	3	4	3	4	4	4	4	4	4	3.8	3.75	3.2	3.2	3.4875	4	4
2	4	4	4	4	4	4	4	4	2	2	0	0	3	3	2	3	4		4	4	4	2	2	3	2	4	3	4	4	4	3.6	1.6	3.25	3	2.8625	3	4
2	4	4	4	3	4	4	2	4	4	4	4	4	4		4	4	4	4	4	4	4	4	4	4	4	4	4	4	4	4	3.6	4	4	4	3.9	4	4
2	4	4	4	4	1	4	4	3	3	2		1	3	3	3	3	3		3	4	3	3	4	2	4	4	4	4	4	4	3	2.25	3	3.2	2.8625	4	4
2	4	4	3	3	3	3	4	4		3	3	2	3	4	4	4	4	3	4	4	3	4	4	4	4	4	4	4	4	4	3.5	3	3.8	3.8	3.525	4	4
4	4	4	4	3	4	4	4	4	4	1	0	0	0	1	2	4	4	4	2	2	2	2	3	2	2	3	3	4	4	3	4	.4	3.2	2.2	2.45	2.66666666666667	3.66666666666667
2	4	4	4	3	4	4	4	3	2	3	0	0	1	4	4	4	4	4	4	4	4	0	4	0	1	4	4	4	4	4	3.4	1.6	4	2.4	2.85	3	4
2	3	3	4	4	4	4	3	3	4	2	0	0	2	2	3	3	3	4	1	2	4	3	2	2	0	3	4	4	4	4	3.6	1.2	2.8	2.6	2.55	2.33333333333333	4
1	4	4	4	2	4	4	4	1	1	1	1	0	3	4	3	3	2	4	4	4	4	2	4	3	3	4	4	4	4	4	2.8	1.8	3.2	3.4	2.8	3.66666666666667	4
1	1	4	2	2	2	3	3	1	3	2	1		3	1	0	0	0	0	0	0	1	4	4	1	3	0	4	1	0	1	2.4	1.75	0	2	1.5375	2.33333333333333	.666666666666667
1	3	3	4	4	4	4	4	3	3	2	3	2	3	3	1	3	2		3	1	3	3	2	4	4	3	3	3	3	3	3.6	2.6	2.25	2.6	2.7625	3.33333333333333	3
3	3	4	2	2	4	2	3	2	1	4	2	3	3	4	3	4	3	3	3	4	3	1	3	2	2	3	4	3	3	2	2.4	3.2	3.2	2.6	2.85	3	2.66666666666667
1	3	3	3	2	2	1	0	0	0	0	0	0	0	0	1	1	2	1	0	0	0	0	0	0	4	3	2	2	2	2	.6	0	1	0	.4	3	2
1	4	4	4	3	3	4	3	3	0	3	2	2	2	3	4	4	4	4	3	3	3	0	3	0	3	3	4	4	4	4	2.6	2.4	3.8	1.8	2.65	3.33333333333333	4
1	4	4	4	4	2	3	4	3	3	2	2	1	3	3	3	3	3	4	4	3	3	2	4	2	4	3	4	4	3	4	3	2.2	3.4	2.8	2.85	3.66666666666667	3.66666666666667
1	4	4	4	4	2	3	4	3	2		3	2	2	4	3	3	4	4	4	4	3	3	4	2	4	3	4	3	4	4	2.8	2.75	3.6	3.2	3.0875	3.66666666666667	3.66666666666667
1	4	4	4	4	4	4	4	2		2	0	0	3	3	3	4	4		4	4	3	2		2		4	3	4	4	4	3.5	1.6	3.75	2.75	2.9	3.5	4
1	4	3	3	3	3	3	4	2	3	1	1	0	3	3	2	3	3	2	2	2	3	2	3	2		2	2	2	3	2	3	1.6	2.4	2.4	2.35	2	2.33333333333333
1	4	4	4	2		3	3	2	0	1	0	0	1	1		3	3	1	0	1	0	1	4	3		1	4	3	2	4	2	.6	1.75	1.8	1.5375	2.5	3
1	4	4	4	3	4	4	3	4	3	1	1	0	0	1	1	4	2	3	1	1	1	1	3	4	2	1	1	3	4	4	3.6	.6	2.2	2	2.1	1.33333333333333	3.66666666666667
1	3	3	4	4	2	3	4	3	3	0	3	3	4	3	2	3	2	1	1	2	3	2	4	3	3	1	2	2	3	3	3	2.6	1.8	2.8	2.55	2	2.66666666666667
1	3	4	3	2	4	4	4	3	3	2	3	4	4	4	0	0	0	0	0	4	4	3	4	3	4	4	4	4	4	4	3.6	3.4	0	3.6	2.65	4	4
	3	4	4	4	2	3	3	2	2	2	2	0	3	2	2	3	3	2	3	4	2	2	3	2	2	2	3	2	3	4	2.4	1.8	2.6	2.6	2.35	2.33333333333333	3
1	3	4	3	3	3	3	4	4	3	2	2	1	3	3	4	4	4	4	4	4	4	0	1	0	3	4	4	4	3	4	3.4	2.2	4	1.8	2.85	3.66666666666667	3.66666666666667
1	2	4	4	4	2	3	3	3	3	0	2	0	2	2	3	1	3		3	3	4	2	4	1	4	4	4	4	4	4	2.8	1.2	2.5	2.8	2.325	4	4
1	4	4	4	2	3	4	4	2	4	2	2	1	3	3	2	3	4	4	3	3	3	1	2	0	2	4	4	4	3	2	3.4	2.2	3.2	1.8	2.65	3.33333333333333	3
1	3	4	4	3	3	4	4	3	3	2	1	1	2	1	2	4	4	3	4	3	1	1	4	2	3	4	4	4	4	4	3.4	1.4	3.4	2.2	2.6	3.66666666666667	4
2	3	4	4	4	3	4	4	4	3	2	3	3	3	3	3	3	3	3	3	3	3	1	3	0	3	3	3	3	3	3	3.6	2.8	3	2	2.85	3	3
2	2	4	4	4	4	4	4	4	4	3	1	0	2	2	2	4	4	2	2	3	2	0	4	1	3	3	4	4	4	4	4	1.6	2.8	2	2.6	3.33333333333333	4
2	4	4	4	3	3	4	4	4	4	3	3	2	4	4	1	3	1	0	0		4	4	4	4	2	0		4	4	4	3.8	3.2	1	4	3	1	4
2	4	4	3	4	1	4	4	2	4	3	2	0	3	4	4	3	0	0	0	0	1	4	4	4	3	0	4	3	3	4	3	2.4	1.4	2.6	2.35	2.33333333333333	3.33333333333333
2	4	4	4	4	3	4	4	4	3	3	3	2	2	3	1	1	1	1	1	1	2	4	4	4	4	4	4	4	4	4	3.6	2.6	1	3	2.55	4	4
2	3	3	3	3	3	4	4	3	3	2	2	1	3	3	3	3	3	1	3	3	3	3	4	4	2	2	2	3	3	2	3.4	2.2	2.6	3.4	2.9	2	2.66666666666667
2	4	2	4	3	3	2	3	4	2	4	4	3	2	1	4	4	4	4	4	4	3	0	1	1		4	3	4	4	3	2.8	2.8	4	1.8	2.85	3.5	3.66666666666667
2	4	4	4	4	3	4	4	3	4	2	2	0	2	2	1	0	1	1	3	1	3	4	4	4	3	2	4	4	4	2	3.6	1.6	1.2	3.2	2.4	3	3.33333333333333
2	4	4	4	4	3	3	3	4	4		2	2	2	2	3	3	3	2	3	3	3	2	3	2	2	3	3	3	3	2	3.4	2	2.8	2.6	2.7	2.66666666666667	2.66666666666667
2	4	4	0	2	4	4	2	4	3	0	2	0	2	4	3	3	2	4	4	2	3	4	4	2	4	4	4	4	4	4	3.4	1.6	3.2	3	2.8	4	4
1	4	4	4	3	2	2	3	3	4	2	2	3	1	1	2	2	2	1	2	3	2	2	4	0	2	2	2	3	2	2	2.8	1.8	1.8	2.2	2.15	2	2.33333333333333
2	3	2	2	2	3	2		3	2		2	2	1	1	2	2	2	2	1	1	3	2	1		1	2	2	2	1	1	2.5	1.5	1.8	1.75	1.8875	1.66666666666667	1.33333333333333
1	3	4	2	3	3	3	4	2	4	3	3	2	3	4	3	4	4	3	3	4	3	2	3	2	4	4	4	4	4	4	3.2	3	3.4	2.8	3.1	4	4
1	3	4	3	4	0	2	2	1	3	2	0	0	1	0	2	4	2	4	2	4	2	0	0	2	4	4	4	3	4	4	1.6	.6	2.8	1.6	1.65	4	3.66666666666667
1	4	4	4	4	2	2	3	3	3	1	2	2	2	3	2	2	3	3	2	2	2	1	2	2	2	3	2	3	2	3	2.6	2	2.4	1.8	2.2	2.33333333333333	2.66666666666667
1	2	4		2	2	3	4	3	3	3	2	1	3	3	3	3	3	3	2	2	3	1	3	1	3	2	1	2	3	3	3	2.4	2.8	2	2.55	2	2.66666666666667
1	3	4	4	4	3	4	4	4		3	1	0	2	2	3	3	3	2	3	3	3	3	3	2	3	3	4	4	4	4	3.75	1.6	2.8	2.8	2.7375	3.33333333333333	4
1	4	4	4	3	4	4	4	4	4		3		2	2	3	4	4	4	4	4	4	4	4	4	4	4	4	4	4	4	4	2.33333333333333	3.8	4	3.53333333333333	4	4
1	4	4	4	4	2	4	4	4	4	2	0	0	3	3	3	3	4	4	4	4	2	0	4	1	1	4	4	4	4	4	3.6	1.6	3.6	2.2	2.75	3	4
1	3	4	4	4	2	4	4	3	4	2	3	4	3	4	3	4	4	4	3	4	3	0	4	2	4	4	4	4	4	4	3.4	3.2	3.6	2.6	3.2	4	4
1	4	4	4	4	2	4	4	4	2	4	3	2	3	4	1	4	4	2	3	3	2	0	4	0	4	3	4	4	4	4	3.2	3.2	2.8	1.8	2.75	3.66666666666667	4
1	4	4	4	3	1	4	3	1	1	3	2	0	1	1	4	4	4	2	3	3	3	1	4	2		3	4	3	4	4	2	1.4	3.4	2.6	2.35	3.5	3.66666666666667
1	4	4	4	2	4	4	4	4	4	4	4	0	4	4		4	4	4	4	4	4	0	4		4	4	4	4	4	4	4	3.2	4	3	3.55	4	4
1	4	4	4	4	2	3	3	3	3	3	3	2	2	2	3	4	4	4	4	4	4	2	1	3	4	4	4	4	4	4	2.8	2.4	3.8	2.8	2.95	4	4
1	4	3	4			4	4		4	3	2		2	4	2	3	4	1	1	2	3	2	4	1	3	2	3	4	4	3	4	2.75	2.2	2.4	2.8375	2.66666666666667	3.66666666666667
2	4	4	4	4	4	4	4	4	4	3	2	2	3	3	3	4	4	3	3	3		0	2	1	4	4	4	4	4	4	4	2.6	3.4	1.5	2.875	4	4
1	3	3	4	3	3	4	4	4	3	3	3	3	3	4	3	4	4	4	3	3	2	0	4	2	4	4	4	4	4	4	3.6	3.2	3.6	2.2	3.15	4	4
1	2	4	4	4	4	4	4	4	4	3	2	0	1	2	0	2	0	0	0	4	0	1	4	0	4	4		4	4	4	4	1.6	.4	1.8	1.95	4	4
1	4	4	4	4	2	4	4	2	2	2	2	2	0	2	3	1	4	3	2	2	3	2	4	2	4	4	4	3	4	4	2.8	1.6	2.6	2.6	2.4	4	3.66666666666667
1	3	4	4	3	2	4	3	4	4	2	2	1	1	3	3	1	4	3	2	2	3	2	4	3	4	4	4	3	4	4	3.4	1.8	2.6	2.8	2.65	4	3.66666666666667
2	3	2	3	4	1	3	3	4	3	2	2	0	2	2	4	4	4	4	3	1	3	0	1	0	3	2	2	3	3	3	2.8	1.6	3.8	1	2.3	2.33333333333333	3
2	4	2	4	4	3	4		4	4	2		1	4	4	4	3	4	4	3	4	4	0	3	0		4	4	4	4	4	3.75	2.75	3.6	2.2	3.075	4	4
2	1	2	3	2	3	4	2	3	1	3	1	0	0	2	2	1	1	1	2	3	2	3	4	2	4	3	4	3	3	4	2.6	1.2	1.4	2.8	2	3.66666666666667	3.33333333333333
3	2	4	4	4	2	4	4	3	4	3	3	3	3	3	3	3	3	3	3	3	3	3	3		3		3	4	3	3	3.4	3	3	3	3.1	3	3.33333333333333
2	4	4	4	4	2	4	4	3	4	4	1	1	2	4	4	4	4	3	2	4	2	1	3	1	4	4	4	4	4	4	3.4	2.4	3.4	2.2	2.85	4	4
2	4	4	4	4	3	4	4	4	4	3	3	2	2	4	3	3	3	3	4	4	4	3	4		4	4	4	4	4	4	3.8	2.8	3.2	3.75	3.3875	4	4
2	3	3	3	4	3	2	1	2	1	2	3	2	3	2	3	2	2	1	1	0	2	2	1	2	1	2	1	1	2	1	1.8	2.4	1.8	1.4	1.85	1.33333333333333	1.33333333333333
1	4	3	4	4	3	4	4	4	2	3	2	0	2	2	3	3	3	3	3	4	4	3	2	2	4	4	4	4	4	4	3.4	1.8	3	3	2.8	4	4
1	4	4	3	3	3	4	4	3	4	4	4	2	4	4	4	4	4	4	2	4	2	2	4	4	4	4	4	4	4	4	3.6	3.6	3.6	3.2	3.5	4	4
1	3	3	3		3	3	4	3	3	2	1	0	2	2	3	2	1	1	1	2	1	3	3	3	4	4	4	4	4	4	3.2	1.4	1.6	2.4	2.15	4	4
1	4	4	4	1	2	4	4	4	4	2	2	2	2	3	3	2	3	2	1	4	1	3	3	3	1	1	2	2	2	2	3.6	2.2	2.2	2.8	2.7	1.33333333333333	2
2	3	4	4	4	3	4	4	4	3	3	3	3	3	3	3	3	3	3	3	3	3	2	4	3	3	3	3	3	3	3	3.6	3	3	3	3.15	3	3
1	4	3	4	3	3	4	4	3	3	3	3	3	4	3	4	4	4	4	4	4	4	3	1	0	4	4	4	4	4	4	3.4	3.2	4	2.4	3.25	4	4
1	2	4	4	4	2	4	4	4	4	2	2	2	3	3	2	4	4	3	2	3	2	1	2	1	4	4	4	4	4	4	3.6	2.4	3	1.8	2.7	4	4
1	4	4	4	4	3	3	3	3	3	2	2	3	2	2	3	3	4	3	3	3	3	3	3	2	3	3	3	3	3	3	3	2.2	3.2	2.8	2.8	3	3
2	3	2	3	3	3	3	3	2	3	3	2	3	2	2	3	3	3	3	2	3	2	3	3	2	3	3	2	3	3	3	2.8	2.4	2.8	2.6	2.65	2.66666666666667	3
2	3	2	3	3	2	3	1	2	1	1	2	2	2	2	2	2	2	2	3	3	2	2	3	3	2	3	2	3	3	3	1.8	1.8	2.2	2.6	2.1	2.33333333333333	3
2	2	2	2	2	2	2	2	1	2	2	2	2	2	2	3	2	2	2	2	2	2	2	2	2	2	2	2	2	2	2	1.8	2	2.2	2	2	2	2
2	4	4	4	4	4	4	4	4	4	3	0	1	1	1	3	3	1	1	1	1	3	3	4	2	3	3	3	3	3	3	4	1.2	1.8	2.6	2.4	3	3
2	3	4	3	3	1	3	3	3	3	3	0	2	3	3	2	2	2	2	1	2	3	3	3	3	4	3	3	2	3	3	2.6	2.2	1.8	2.8	2.35	3.33333333333333	2.66666666666667
2	3	4	4	4	3	3	2	3	3	2	2	2	1	0	2	4	4	3	4	4	0	0	2	1	2	4	4	4	4	4	2.8	1.4	3.4	1.4	2.25	3.33333333333333	4
2	1	3	1	3	1	3	4	1	1	1	0	2	2	1	3	3	1	1	4	4	3	3	2	2	4	4	3	4	4	4	2	1.2	2.4	2.8	2.1	3.66666666666667	4
3	4	4	4	4	3	4	4	4	3	0	2	1	1	1	2	2	2	2	2	2	2	3	4	3	3	3	4	4	3	3	3.6	1	2	2.8	2.35	3.33333333333333	3.33333333333333
2	3	3	4	3	1	3	0	2	2	2	1	0	2	1	3	3	1	3	2	4	4	3	3	2	3	3	4	4	4	4	1.6	1.2	2.4	3.2	2.1	3.33333333333333	4
2	4	4	4	3	0	4	4	4	4	4	1	0	0	4	4	4	4	4	3	4	1	1	4	1	4	4	4	4	4	4	3.2	1.8	3.8	2.2	2.75	4	4
1	3	4	3	4	3	2	2	2	3	4	3	4	3	4	3	4	3	4	3	4	3	4	3	4	3	4	4	3	4	3	2.4	3.6	3.4	3.6	3.25	3.66666666666667	3.33333333333333
1	3		3	4	4	3	3	4	3	3	4	3	4	3	4	3	4	3	4	3	4	3	4	3	4	3	4	3	3	4	3.4	3.4	3.6	3.4	3.45	3.66666666666667	3.33333333333333
1	3	4	4	4	4	4	4	4	3	3	2	2	3	4	2	3	2		3	2	1	0	2	2	2	3	3	4	4	3	3.8	2.8	2.5	1.4	2.625	2.66666666666667	3.66666666666667
1	3	3	4	4	2	4	4	2	3	3	2	2	1	4	3	3	3	4	1	2	0	1	4	2	4	3	4	3	4	4	3	2.4	2.8	1.8	2.5	3.66666666666667	3.66666666666667
1	3	4	4	3	4	4	4	4	4	4	2	4	4	4	3	4	4	4	4	4	4	0	0	2	4	4	4	4	4	4	4	3.6	3.8	2	3.35	4	4
1	4	4	4	4	4	4	4	4	4	4	4	3	4	4	3	4	1	1	1	2	3	2	3	4	3	4	3	4	3	3	4	3.8	2	2.8	3.15	3.33333333333333	3.33333333333333
1	2	4	4	4	0	4	4	4	4	1	1	0	2	1	4	4	4	3	4	3	4	2	4	1	4	4	4	4	4	4	3.2	1	3.8	2.8	2.7	4	4
1	3	4	4	4	4	4	4	4	4	4	1	2	4	4	3	3	2	3	2	2	3	1	4	4	4	3	3	3	3	3	4	3	2.6	2.8	3.1	3.33333333333333	3
1	4	4	3	3	3	4	4	3	4	4	4	2	4	4	4	4	4	4	2	4	2	2	4	4	4	4	4	4	4	4	3.6	3.6	3.6	3.2	3.5	4	4
2	2	4	4	4	2	4	4	3	4	3	3	3	3	3	3	3	3	3	3	3	3	3	3		3		3	4	3	3	3.4	3	3	3	3.1	3	3.33333333333333
1	4	2	4	4	3	4		4	4	2		1	4	4	4	3	4	4	3	4	4	0	3	0		4	4	4	4	4	3.75	2.75	3.6	2.2	3.075	4	4
1	4	4	4	4	2	4	4	3	4	4	1	1	2	4	4	4	4	3	2	4	2	1	3	1	4	4	4	4	4	4	3.4	2.4	3.4	2.2	2.85	4	4
1	3	4	4	3	2	4	3	4	4	2	2	1	1	3	3	1	4	3	2	2	3	2	4	3	4	4	4	3	4	4	3.4	1.8	2.6	2.8	2.65	4	3.66666666666667
1	3	4	4	4	3	4	4	4	3	3	3	3	3	3	3	3	3	3	3	3	3	2	4	3	3	3	3	3	3	3	3.6	3	3	3	3.15	3	3
1	2	4	4	4	2	4	4	4	4	2	2	2	3	3	2	4	4	3	2	3	2	1	2	1	4	4	4	4	4	4	3.6	2.4	3	1.8	2.7	4	4
1	4	4	4	4	3	4	4	4	3	0	2	1	1	1	2	2	2	2	2	2	2	3	4	3	3	3	4	4	3	3	3.6	1	2	2.8	2.35	3.33333333333333	3.33333333333333
2	4	4	4	2	4	4	4	4	4	4	4	0	4	4		4	4	4	4	4	4	0	4	0	4	4	4	4	4	4	4	3.2	4	2.4	3.4	4	4
2	3	3	4	3	3	4	4	4	3	3	3	3	3	4	3	4	4	4	3	3	2	0	4	2	4	4	4	4	4	4	3.6	3.2	3.6	2.2	3.15	4	4
2	2	4	4	4	2	4	4	4	4	0	2	1	1	1	4	4	4	4	2	4	4	2	1	3	4	4	4	4	4	4	3.6	1	3.6	2.8	2.75	4	4
1	2	4	4	4	0	4	4	4	4	2	2	3	2	2	4	4	4	3	2	2	3	2	4	1	3	2	3	4	4	3	3.2	2.2	3.4	2.4	2.8	2.66666666666667	3.66666666666667
1	4	4	4	4	3	2	2	2	3	3	2	2	3	3	3	3	3	3	4	4	4	0	3	0		4	4	4	4	4	2.4	2.6	3.2	2.2	2.6	4	4
1	3	3	3	4	2	3	1	2	1	4	1	1	2	4	3	4	4	4	3	3	2	2	3	3	2	3	2	3	3	3	1.8	2.4	3.6	2.6	2.6	2.33333333333333	3
1	4	3	4	4	2	2	2	1	2	2	2	1	1	3	0	2	0	0	0	2	2	2	2	2	2	2	2	2	2	2	1.8	1.8	.4	2	1.5	2	2
1	3	3	4	4	4	4	4	4	4	4	4	2	4	4	3	1	4	3	2	4	2	2	4	4	4	4	4	4	4	4	4	3.6	2.6	3.2	3.35	4	4
1	3	4	4	3	1	3	3	3	3	2	1	0	2	2	3	1	4	3	2	2	1	3	3	3	4	4	4	4	4	4	2.6	1.4	2.6	2.4	2.25	4	4
